# Supplementary material for: Electronic Brainstorming With a Chatbot Partner: A Good Idea Due to Increased Productivity and Idea Diversity
Source: Front Artif Intell. 2022 Sep 23;5:880673. doi: 10.3389/frai.2022.880673 (PMC9537607; doi:10.3389/frai.2022.880673)
Supplement: Supplementary file 3 [file Data_Sheet_2.CSV]

StartDate	EndDate	Status	Progress	Duration__in_seconds_	Finished	ResponseId	product	diver	consent	creativiteit_1	creativiteit_2	creativiteit_3	creativiteit_4	creativiteit_5	creativiteit_6	creativiteit_7	creativiteit_8	creativiteit_9	creativiteit_10	creativiteit_11	Q42_First_Click	Q42_Last_Click	Q42_Page_Submit	Q42_Click_Count	Q28_First_Click	Q28_Last_Click	Q28_Page_Submit	Q28_Click_Count	Q30_First_Click	Q30_Last_Click	Q30_Page_Submit	Q30_Click_Count	Q33_First_Click	Q33_Last_Click	Q33_Page_Submit	Q33_Click_Count	Q35_First_Click	Q35_Last_Click	Q35_Page_Submit	Q35_Click_Count	ev_1	ev_2	ev_3	ev_4	ev_5	ev_6	ev_7	sp_1	sp_2
5/12/2021 4:09:03	5/12/2021 4:21:21	0	100	738	1	R_3PgBXYUYORQqWNF	5	15	1	4	4	4	4	4	5	4	4	3	4	4													0	0	600.12	0					3	2	2	3	2	4	4	4	4
5/12/2021 4:25:41	5/12/2021 4:41:20	0	100	938	1	R_supnedNhYaJdEK5	12	21	1	4	4	3	4	4	4	5	4	3	4	3																					2	2	2	3	3	1	1	1	1
5/12/2021 4:32:36	5/12/2021 4:45:01	0	100	744	1	R_269nAKzkyXrHw0d	5	12	1	4	4	5	4	3	5	4	3	4	5	3					120.4	120.4	601.301	1													1	1	3	1	4	1	1	3	2
5/12/2021 4:37:37	5/12/2021 4:54:34	0	100	1017	1	R_1lt7I6Wv1Yu42Cc	7	16	1	3	2	4	2	3	4	2	2	4	2	2					0	0	600.139	0													2	2	2	1	2	1	1	2	2
5/12/2021 7:06:22	5/12/2021 7:20:28	0	100	845	1	R_2cjCX9se1VCqBLl	7	24	1	4	2	2	2	4	4	2	3	4	2	4																					2	3	5	2	2	2	2	2	1
5/13/2021 3:35:50	5/13/2021 3:58:28	0	100	1357	1	R_3hbZJkXGr8vBeNS	1	5	1	5	5	5	5	4	4	4	4	4	4	4	90.242	90.242	129.774	1					596.141	596.141	600.135	1									4	4	3	4	5	5	3	4	4
5/13/2021 4:16:10	5/13/2021 4:31:41	0	100	930	1	R_28RSoZjeEsL5Zui	10	39	1	5	5	4	5	4	4	5	5	4	5	4																					4	2	5	2	2	2	1	4	4
5/13/2021 4:34:15	5/13/2021 4:47:56	0	100	821	1	R_32IPoL3GI7NdIzs	15	44	1	4	5	3	5	4	4	5	4	4	5	4																					4	2	5	2	4	4	2	2	3
5/13/2021 8:16:12	5/13/2021 8:30:04	0	100	832	1	R_2Wu8cVkebRMJzcs	8	21	1	4	4	3	4	5	3	4	3	4	4	3	0	0	10.474	0													187.404	187.404	600.194	1	2	4	4	2	3	2	2	2	2
5/14/2021 1:09:27	5/14/2021 1:24:31	0	100	904	1	R_ZqpjrDBIoJYwtEJ	14	42	1	4	4	5	4	4	3	4	4	5	4	4	0	0	7.797	0													0	0	600.14	0	4	2	3	4	5	3	5	4	3
5/15/2021 9:29:36	5/15/2021 9:44:58	0	100	921	1	R_1JFlVh2bQ4NOrSe	10	35	1	4	4	5	4	3	3	4	4	4	4	3																					4	4	1	1	5	1	1	2	2
5/16/2021 2:19:49	5/16/2021 2:34:27	0	100	877	1	R_C8qaGQWHSmQ3Y4x	18	45	1	3	4	3	3	3	4	4	3	3	4	4																					4	4	4	4	5	5	2	3	4
5/16/2021 5:41:23	5/16/2021 5:57:27	0	100	963	1	R_3kLJ8t02snctRs6	10	28	1	2	2	2	2	2	3	2	2	2	2	2	0	0	6.492	0	599.183	599.183	600.089	1													2	2	4	1	1	3	1	1	1
5/16/2021 6:12:12	5/16/2021 6:32:39	0	100	1226	1	R_2atp3BQRrZfj2Pv	5	15	1	4	4	2	3	4	3	3	4	4	4	3																					3	4	3	4	4	3	3	4	3
5/17/2021 3:12:52	5/17/2021 3:26:19	0	100	806	1	R_74M0Hs0FhufB2Q9	13	36	1	3	2	3	3	3	4	2	3	2	2	3	0	0	13.505	0									0	0	600.025	0					4	4	3	2	3	2	2	4	3
5/17/2021 3:58:36	5/17/2021 4:13:09	0	100	872	1	R_3qdtgEmjIksKnfY	7	22	1	4	4	4	3	2	4	4	2	4	4	4	0	0	8.356	0					2.327	382.707	600.183	7									4	5	1	4	2	2	1	4	3
5/17/2021 7:43:21	5/17/2021 7:57:06	0	100	825	1	R_1DC2ANSIfcDKWjq	10	21	1	4	4	3	4	4	3	5	4	4	4	3																					4	2	4	3	4	2	1	1	1
5/17/2021 3:36:57	5/17/2021 9:54:27	0	100	22649	1	R_cwgPA8dsPpUP2N3	11	29	1	4	3	3	4	2	3	2	3	3	2	3	0	0	6.852	0	0	0	600.019	0													4	4	4	4	3	3	2	4	4
5/17/2021 10:18:44	5/17/2021 10:31:49	0	100	784	1	R_b2Uqjn5E9q59qFj	11	23	1	4	5	4	4	5	4	5	4	4	5	4																					4	1	1	5	5	5	4	5	5
5/18/2021 4:34:50	5/18/2021 4:48:06	0	100	796	1	R_25yFRujVESLu6VK	13	33	1	4	4	3	2	2	2	4	3	2	3	2	0	0	10.245	0									0	0	600.021	0					3	2	4	5	5	4	3	3	2
5/18/2021 5:48:33	5/18/2021 6:00:55	0	100	742	1	R_3EG39VlZMneULkJ	18	45	1	4	4	4	4	5	4	5	4	4	4	3																					4	5	1	1	5	1	4	5	5
5/18/2021 8:46:14	5/18/2021 8:59:22	0	100	787	1	R_3m8LK2PCAVxBLYH	23	41	1	3	3	5	3	4	5	3	5	5	3	5																					3	1	4	3	4	3	3	3	1
5/18/2021 9:00:36	5/18/2021 9:17:24	0	100	1007	1	R_3G1H6NDfWYdNtDl	6	10	1	4	4	4	4	4	4	4	4	4	4	4	0	0	8.122	0													0	0	600.112	0	3	4	2	2	3	2	2	4	4
5/18/2021 9:47:10	5/18/2021 10:03:13	0	100	963	1	R_vk83pS5n2seeQMh	7	22	1	4	4	4	4	3	4	3	5	5	4	4	0	0	6.855	0					0	0	600.016	0									4	5	2	1	3	1	1	3	2
5/15/2021 8:04:42	5/18/2021 15:59:21	0	100	287678	1	R_2b1piRSdSMdMURN	15	34	1	4	4	5	4	3	5	3	4	4	4	5																					4	5	3	1	3	1	1	4	3
5/19/2021 12:12:10	5/19/2021 12:24:40	0	100	750	1	R_21HsSY9qRiXqGAw	3	6	1	5	5	4	4	4	4	4	4	4	4	4																					4	2	3	4	5	4	4	4	4
5/19/2021 16:10:27	5/19/2021 16:25:16	0	100	889	1	R_yVKTUYAOjkEJ4xb	13	27	1	5	5	4	5	5	4	5	5	4	5	5	0	0	6.818	0													0	0	600.019	0	4	4	5	2	4	2	1	5	5
5/20/2021 2:17:59	5/20/2021 2:32:57	0	100	897	1	R_PML4Ikno0zyVgdj	17	29	1	4	3	4	4	4	4	3	4	4	3	3	3.153	3.153	20.626	1	0	0	601.027	0													4	3	3	4	4	3	3	3	3
5/20/2021 3:08:58	5/20/2021 3:22:18	0	100	800	1	R_1kXhpFZNT8eUAdx	18	38	1	4	4	4	4	3	3	4	4	4	4	4																					4	3	4	1	2	1	1	3	4
5/20/2021 3:48:49	5/20/2021 4:00:17	0	100	687	1	R_2s6019WgwN4LX66	11	24	1	4	4	4	4	4	4	5	5	5	4	4	0	0	6.429	0					295.201	296.021	600.103	2									5	5	4	1	3	3	3	3	3
5/20/2021 10:29:23	5/20/2021 10:42:40	0	100	797	1	R_272phjsHLBrFcT0	13	25	1	2	1	3	4	2	4	1	4	3	2	2																					4	4	4	2	3	2	2	3	4
5/20/2021 11:02:27	5/20/2021 11:15:47	0	100	800	1	R_20MScXLdBGEb7Sc	13	34	1	4	3	5	4	1	4	3	5	4	3	4																					5	2	4	4	2	3	1	4	4
5/20/2021 11:07:14	5/20/2021 11:20:58	0	100	824	1	R_2ql6m8Oo4t6s42S	6	20	1	4	5	4	4	4	3	5	3	3	5	3	0	0	7.175	0									0	0	600.03	0					5	4	4	2	4	2	4	3	3
5/21/2021 12:25:56	5/21/2021 13:00:04	0	100	2048	1	R_2BnEnaA6gu0Rwx8	1	4	1	3	4	4	3	3	5	4	4	4	4	4	0	0	78.189	0									0	0	600.158	0					5	5	5	1	3	1	1	4	3
5/25/2021 13:37:29	5/25/2021 13:50:34	0	100	784	1	R_tGNMmPS8lFcv1mN	25	53	1	4	3	4	3	3	3	4	3	4	4	4																					5	3	3	1	5	1	1	4	4
5/26/2021 21:03:52	5/26/2021 21:17:24	0	100	811	1	R_4T2trE1IYLEyB9v	8	24	1	3	2	4	3	2	5	2	3	5	2	4	5.509	5.509	6.289	1					6.208	565.481	600.025	14									4	3	2	1	1	1	3	2	2
5/27/2021 5:51:59	5/27/2021 6:04:58	0	100	779	1	R_2fpbgbB4JnPR8Xn	13	35	1	5	5	5	5	5	4	5	5	4	5	4	0	0	10.905	0													0	0	600.204	0	4	4	4	1	1	2	1	3	2
5/27/2021 5:51:39	5/27/2021 6:05:16	0	100	816	1	R_3nJkvrqod0q9ou3	12	26	1	4	4	4	4	3	2	2	4	2	4	2	0	0	6.437	0	526.385	526.385	600.067	1													2	4	2	2	2	2	2	2	2
5/27/2021 6:12:23	5/27/2021 6:28:17	0	100	953	1	R_57ROz3JrRfTMsWB	11	22	1	4	4	3	4	4	3	4	3	3	4	4																					3	2	1	2	4	2	2	3	2
5/27/2021 6:54:49	5/27/2021 7:09:13	0	100	864	1	R_2s4KHCQfp81eZ8J	10	22	1	3	3	4	3	3	4	3	4	4	4	4																					4	3	4	4	4	4	2	3	3
5/27/2021 8:13:38	5/27/2021 8:30:14	0	100	996	1	R_1NxLMw4QGIlaEi1	13	22	1	4	3	4	4	2	4	2	4	3	2	2																					4	3	4	3	5	3	1	2	1
5/27/2021 8:28:50	5/27/2021 8:43:23	0	100	872	1	R_1cXGLWVCzlTLTvR	11	31	1	3	3	4	3	2	5	2	4	4	2	4	0	0	7.869	0													187.132	561.006	600.13	7	1	2	1	1	2	1	1	2	2
5/27/2021 8:54:48	5/27/2021 9:12:05	0	100	1036	1	R_esUGEXwqx4AuOHL	6	15	1	4	4	5	4	4	4	5	5	5	4	4	0	0	8.359	0	0	0	600.024	0													4	3	5	2	4	2	2	3	5
5/27/2021 9:11:26	5/27/2021 9:23:52	0	100	745	1	R_DB79LGBQmf3GXgB	9	25	1	5	4	4	4	5	4	4	5	3	4	4																					3	4	3	1	2	2	2	4	3
5/27/2021 9:39:40	5/27/2021 10:00:14	0	100	1234	1	R_1pR1rSExoGJWuCh	4	6	1	4	3	4	4	4	5	4	4	4	4	4																					4	4	4	1	1	1	1	1	1
5/27/2021 10:24:50	5/27/2021 10:39:12	0	100	862	1	R_2ax5wDBAvsStqyl	10	24	1	5	4	4	4	4	4	4	4	5	4	5	0	0	13.304	0									3.315	3.315	600.224	1					4	2	4	3	2	2	2	4	4
5/27/2021 11:42:26	5/27/2021 11:56:51	0	100	864	1	R_AAMIocwq0Kcg7bH	13	31	1	4	5	3	4	4	2	4	3	3	4	3	0	0	64.491	0													0	0	600.118	0	1	2	3	4	3	3	2	2	2
5/27/2021 23:54:08	5/28/2021 0:09:01	0	100	893	1	R_ehrhxoDCl0TDWW5	15	36	1	4	3	4	4	3	4	3	4	3	2	3	0	0	7.428	0					57.054	569.691	600.016	3									2	4	1	1	1	1	1	3	2
5/28/2021 1:30:38	5/28/2021 1:49:24	0	100	1125	1	R_27dOjv0C2Ha7x8P	18	31	1	4	4	4	3	3	3	2	4	4	2	3																					3	4	2	2	3	2	2	3	4
5/28/2021 1:58:22	5/28/2021 2:10:22	0	100	719	1	R_30xiLA6ZIigaCpJ	5	15	1	4	4	3	4	4	4	4	4	3	5	4	0	0	6.35	0	72.215	72.215	600.513	1													5	2	4	1	4	2	1	4	3
5/28/2021 2:19:19	5/28/2021 2:32:17	0	100	778	1	R_3e4Xp5OTvLmT8r1	13	37	1	4	4	3	4	3	4	4	4	4	4	4																					4	4	4	1	1	1	1	4	4
5/28/2021 2:28:21	5/28/2021 2:51:41	0	100	1399	1	R_22rJWHT34xTzKPP	4	8	1	4	3	3	4	3	3	2	3	3	3	3																					3	3	1	1	1	1	1	1	1
5/28/2021 2:44:14	5/28/2021 2:58:10	0	100	835	1	R_3nwpN5N6RZXPTTv	10	24	1	5	5	5	5	4	4	5	5	5	5	5	0	0	7.209	0									0	0	600.021	0					4	4	3	1	3	1	1	4	3
5/28/2021 3:09:35	5/28/2021 3:24:03	0	100	867	1	R_1NDqlVc2LE3atJI	7	18	1	4	3	4	4	4	4	3	4	4	3	4	0	0	32.184	0													351.33	449.839	609.674	3	4	4	1	2	3	2	1	2	3
5/28/2021 5:23:07	5/28/2021 5:36:59	0	100	832	1	R_2WG7G3cQ00if6x5	13	29	1	4	3	3	4	2	4	4	4	4	5	4																					4	2	4	3	2	2	1	3	3
5/28/2021 10:20:37	5/28/2021 10:36:33	0	100	956	1	R_2y3ik9KJuQ0iKqq	4	7	1	4	3	4	2	3	4	4	3	4	3	3	2.425	21.441	22.662	4					19.866	536.398	600.109	46									4	3	4	3	3	4	2	2	1
5/28/2021 10:39:36	5/28/2021 10:55:58	0	100	982	1	R_6Kec8EG1up6RASR	17	42	1	4	4	4	4	5	4	4	4	5	4	4																					4	2	4	4	3	5	3	4	4
5/29/2021 4:08:13	5/29/2021 4:27:51	0	100	1177	1	R_OdLRBrtkSmORLLr	7	19	1	2	2	4	2	2	5	1	1	4	2	4	0	0	6.701	0									0	0	601.284	0					2	2	4	1	2	2	1	1	2
5/29/2021 13:19:41	5/29/2021 13:32:31	0	100	770	1	R_3fJjKNSma4TYrkF	8	28	1	5	4	4	4	3	5	5	4	4	5	3	0	0	7.014	0	0	0	600.115	0													1	2	3	3	5	3	3	2	2
5/29/2021 13:50:48	5/29/2021 14:07:21	0	100	992	1	R_tFYIyr1ktjZVpcZ	7	17	1	3	2	4	4	2	4	2	3	2	2	1																					3	1	5	4	5	4	2	2	2
5/29/2021 16:29:26	5/29/2021 16:44:45	0	100	918	1	R_2XnUGSAkRkaq4RI	14	33	1	4	4	4	4	3	4	3	4	4	3	4																					3	4	2	1	3	1	1	1	1
5/30/2021 2:55:14	5/30/2021 3:11:26	0	100	972	1	R_2EjiIl4WNkQEzAq	12	25	1	4	3	4	4	3	4	4	5	4	3	3																					4	4	3	2	3	2	1	2	3
5/30/2021 4:11:43	5/30/2021 4:24:20	0	100	756	1	R_3n8iwnoJNkVcO8E	9	20	1	4	2	4	2	3	5	1	4	2	2	4	0	0	6.709	0									0	0	600.035	0					2	2	3	2	2	3	2	1	1
5/30/2021 11:44:43	5/30/2021 11:58:41	0	100	837	1	R_3D8gJJDr62NpS8c	10	20	1	4	4	4	4	5	4	3	4	4	3	4																					1	1	5	1	1	1	1	1	1
5/30/2021 2:28:53	5/30/2021 12:15:04	0	100	35171	1	R_dhuWvu1goQfMJnX	5	6	1	4	4	3	4	4	3	4	4	3	4	4	0	0	8.33	0					55.197	55.197	645.226	1									4	4	3	4	3	4	4	3	3
5/30/2021 12:15:23	5/30/2021 12:28:10	0	100	767	1	R_1eEncwpxSiXOZgf	5	9	1	3	4	4	3	4	3	4	3	4	4	4	0	0	9.587	0													6.31	6.31	601.266	1	4	4	3	1	2	2	2	3	3
5/30/2021 13:06:05	5/30/2021 13:19:31	0	100	805	1	R_W6YT9kieBTv45K9	14	31	1	3	3	4	3	2	4	3	4	4	3	3																					3	4	4	1	2	2	2	3	3
5/30/2021 13:08:34	5/30/2021 13:20:44	0	100	729	1	R_3GoJZ574Wqsv5tl	12	33	1	4	4	3	3	3	4	4	4	4	4	4	0	0	14.093	0	0	0	600.141	0													4	5	4	1	1	1	1	3	3
5/30/2021 13:28:27	5/30/2021 13:41:39	0	100	791	1	R_2Pige7drLRFeBF6	6	13	1	4	4	3	4	2	2	3	3	3	3	4	0	0	6.737	0									0	0	600.113	0					4	2	4	4	4	4	2	2	2
5/30/2021 14:08:07	5/30/2021 14:21:37	0	100	809	1	R_1rdzqu0ELBk6RFj	8	18	1	4	4	5	4	3	4	3	3	3	4	4																					4	3	4	2	2	2	2	2	2
5/30/2021 14:09:16	5/30/2021 14:25:55	0	100	999	1	R_3GcAbDDN5lEnRSc	9	21	1	4	4	4	4	4	3	4	4	4	4	4	0	0	7.569	0					0	0	600.012	0									4	2	3	2	2	2	3	1	1
5/31/2021 1:33:25	5/31/2021 1:46:57	0	100	812	1	R_1Gv6EP6AxxCYinw	9	23	1	3	3	3	3	2	4	3	4	3	2	2																					3	3	2	2	2	1	1	2	2
5/31/2021 4:55:45	5/31/2021 5:08:36	0	100	770	1	R_1N3Ug4P3EIl4Ilo	9	23	1	4	3	4	4	2	4	3	4	4	3	3	0	0	20.254	0													0	0	601.502	0	3	2	3	1	1	1	1	1	2
5/31/2021 6:14:33	5/31/2021 6:27:35	0	100	782	1	R_OBXjtHPowUAT0op	21	31	1	4	5	4	4	4	4	5	4	4	5	4																					4	2	2	1	3	1	1	4	4
5/31/2021 6:33:45	5/31/2021 6:47:08	0	100	802	1	R_3KovWY4VjAHlWMN	9	23	1	3	2	3	3	3	3	2	3	3	2	2																					3	4	2	1	2	1	1	2	2
5/31/2021 6:50:09	5/31/2021 7:04:23	0	100	854	1	R_3h5BV4trnQX31P5	19	35	1	2	2	4	4	4	3	4	4	4	4	4	0	0	6.187	0													21.582	378.18	600.007	10	4	3	4	2	3	2	2	2	3
5/31/2021 7:14:40	5/31/2021 7:28:23	0	100	823	1	R_1mFcMIcg4oy5Rym	29	58	1	4	4	4	4	3	3	4	4	4	4	4																					4	3	3	2	5	2	2	1	1
5/31/2021 7:43:16	5/31/2021 7:58:27	0	100	911	1	R_SObWC7OHzR2eyiZ	11	30	1	4	4	3	4	3	3	4	4	4	4	4																					4	2	5	4	5	4	4	3	3
5/31/2021 8:22:27	5/31/2021 8:38:43	0	100	975	1	R_3NQDp0q0L9RKABg	8	16	1	4	4	4	4	4	4	4	4	4	4	4	1.547	1.547	7.097	1									10.21	552.777	600.03	47					4	4	2	4	4	2	2	4	2
5/31/2021 11:52:43	5/31/2021 12:05:33	0	100	769	1	R_PNa7jx5zL5htABz	5	15	1	4	3	5	4	4	3	2	4	5	4	4	0	0	7.528	0					210.137	412.501	600.041	6									4	4	2	3	4	5	1	5	4
5/31/2021 12:32:38	5/31/2021 12:46:17	0	100	819	1	R_3rSY4MVx4YV6kFS	7	19	1	3	4	4	3	3	4	3	3	4	3	3	0	0	9.412	0									7.122	112.474	600.012	9					2	4	2	2	4	2	2	1	1
5/31/2021 12:36:12	5/31/2021 12:54:01	0	100	1069	1	R_3oXFhibXTM1mgMX	14	29	1	4	5	5	4	4	5	4	5	4	5	5																					2	5	2	1	5	1	1	4	2
5/31/2021 14:05:20	5/31/2021 14:21:36	0	100	975	1	R_3QK4a4WvXg0TquR	17	34	1	4	3	3	4	4	5	2	4	3	3	4																					4	4	2	2	3	1	1	4	3
5/30/2021 15:31:01	5/31/2021 14:49:23	0	100	83901	1	R_2B8TJx4shPyEVTM	4	14	1	4	4	4	4	3	3	4	4	4	4	4	0	0	22.739	0					5.325	519.277	600.109	7									4	2	4	3	3	2	2	4	4
6/1/2021 2:19:06	6/1/2021 2:32:02	0	100	775	1	R_BRKfa83sTiveeKl	19	51	1	4	4	4	4	3	4	3	4	4	4	4																					4	3	3	2	4	4	1	2	2
6/1/2021 2:24:53	6/1/2021 2:38:59	0	100	846	1	R_1KwP4KnqKtpOuSS	5	16	1	2	3	4	2	2	4	2	4	4	2	4	0	0	13.733	0													542.092	594.279	600.017	3	4	2	2	1	1	2	2	4	4
6/1/2021 3:29:39	6/1/2021 3:43:05	0	100	805	1	R_OpMVDOpPWxV7C2B	15	34	1	4	4	3	4	4	3	4	3	4	4	4																					3	2	4	3	2	4	1	4	2
6/1/2021 4:23:46	6/1/2021 4:36:27	0	100	760	1	R_r7piVeqIUWaromR	11	28	1	5	5	3	4	4	3	5	4	3	5	4	0	0	7.873	0	96.806	574.243	600.114	5													3	3	5	2	4	3	4	4	4
6/1/2021 4:37:35	6/1/2021 4:52:21	0	100	885	1	R_22oiB3iasPeMxZ6	13	30	1	4	4	4	4	4	4	4	4	4	4	4	0	0	6.372	0	0	0	600.108	0													4	4	5	2	2	2	1	4	4
6/1/2021 5:18:25	6/1/2021 5:31:54	0	100	808	1	R_3nH47WGmvHh8U8L	12	24	1	4	4	5	5	5	5	3	5	4	3	5																					4	1	2	3	5	2	1	1	1
6/1/2021 13:41:30	6/1/2021 13:54:56	0	100	806	1	R_AiidOFD3pscIy5j	20	34	1	4	3	4	3	2	3	3	4	3	2	3																					4	4	3	1	2	2	1	2	1
6/1/2021 14:17:39	6/1/2021 14:32:03	0	100	864	1	R_3g4QwrXeyNlPzCJ	9	32	1	4	4	5	5	5	4	5	5	5	4	4	7.179	7.959	8.678	2									0	0	600.012	0					4	3	4	2	3	2	1	3	2
6/1/2021 14:39:05	6/1/2021 14:52:16	0	100	790	1	R_1dNAiNq9sKYpfMe	25	47	1	4	4	4	4	4	3	3	4	5	3	4																					2	4	2	2	4	2	2	2	2
6/2/2021 2:37:56	6/2/2021 2:51:56	0	100	840	1	R_1gBCHNlXt71rt4D	7	22	1	4	4	4	4	4	5	4	4	4	4	4	18.952	18.952	19.216	1					448.818	448.818	600.085	1									5	4	3	4	3	4	4	4	4
6/2/2021 3:16:33	6/2/2021 3:29:49	0	100	795	1	R_2Cetc4gdzaPik1G	11	36	1	3	4	4	4	2	2	4	3	4	2	3	6.268	6.268	6.848	1													16.417	16.417	600.145	1	2	4	2	1	2	1	2	1	2
6/2/2021 3:45:23	6/2/2021 3:59:22	0	100	838	1	R_1MTa4y3tHgM9YEY	14	48	1	4	4	5	5	3	5	4	4	4	5	4																					5	3	4	1	1	1	1	4	4
6/2/2021 4:03:16	6/2/2021 4:19:11	0	100	955	1	R_dcenbt6I5CztIoF	14	35	1	4	4	5	5	4	4	4	5	5	4	4	0	0	7.817	0									28.604	393.44	600.042	4					4	4	2	3		3	1	4	4
6/2/2021 7:07:05	6/2/2021 7:20:21	0	100	795	1	R_31sDU0hjZC8kU8Z	7	19	1	4	4	5	4	4	5	3	2	4	4	5	0	0	6.724	0	0	0	601.968	0													2	3	2	1	2	1	1	1	1
6/2/2021 8:24:20	6/2/2021 8:37:07	0	100	766	1	R_0chrr7abUS5ynBv	12	32	1	2	1	2	4	4	3	1	4	4	2	4																					4	4	5	3	2	4	1	4	4
6/2/2021 11:01:29	6/2/2021 11:15:19	0	100	830	1	R_2bVL2CDmjBX2bTH	9	29	1	4	4	4	3	4	3	4	4	4	4	4																					2	4	4	2	2	2	2	1	1
6/3/2021 3:14:25	6/3/2021 3:30:06	0	100	940	1	R_xE4yacPVkjbGbEl	10	23	1	5	5	4	5	3	4	5	4	3	4	3																					4	3	4	4	3	4	2	5	4
6/3/2021 3:56:41	6/3/2021 4:11:07	0	100	865	1	R_3lAmQdQAhHEbZWu	8	20	1	4	2	4	3	5	4	3	4	4	3	5																					4	1	1	3	5	4	5	1	1
6/3/2021 5:17:04	6/3/2021 5:31:23	0	100	858	1	R_1CHFK6r0evX9m5S	13	37	1	5	4	4	5	4	4	5	4	4	4	4	0	0	93.882	0					0	0	600.035	0									4	3	2	2	2	2	2	4	3
6/3/2021 10:02:26	6/3/2021 10:19:36	0	100	1029	1	R_2rl3aF30JHas1n9	9	23	1	2	2	3	1	1	4	1	2	2	2	1	0	0	7.601	0									0	0	600.019	0					2	2	4	3	1	3	2	2	4
6/3/2021 12:32:27	6/3/2021 13:01:18	0	100	1731	1	R_2EmYwSPMW5oKZMT	11	29	1	4	4	5	4	4	5	4	4	4	4	4																					4	3	4	2	2	2	2	4	2
6/3/2021 12:47:39	6/3/2021 13:06:30	0	100	1131	1	R_2E0GWliu8aXFk1d	3	8	1	3	3	4	3	2	4	2	4	4	2	4	0	0	7.797	0	0	0	600.125	0													4	2	3	4	4	4	2	2	2
6/4/2021 9:50:46	6/4/2021 10:03:52	0	100	786	1	R_2YVxV6BmWXwkA8L	13	31	1	4	3	4	4	5	5	4	4	4	3	4																					4	4	3	2	2	1	2	4	4
6/4/2021 10:07:56	6/4/2021 10:25:35	0	100	1059	1	R_3jZIxOXcVIez9Hg	3	10	1	4	2	4	3	3	3	2	4	4	2	3	0	0	6.605	0													0	0	601.164	0	2	3	4	3	4	3	4	3	4
6/4/2021 11:05:39	6/4/2021 11:22:56	0	100	1037	1	R_20Mvs5e19WfbZQ7	7	14	1	4	3	3	3	3	4	3	3	4	3	3	0	0	29.469	0													594.484	594.484	600.033	1	3	3	3	4	3	4	3	3	2
6/4/2021 11:23:51	6/4/2021 11:36:39	0	100	768	1	R_3HXhnK3F9ScPRI7	9	28	1	4	4	4	4	3	3	3	4	4	4	4																					2	3	3	2	2	2	2	2	2
6/4/2021 14:12:28	6/4/2021 14:30:14	0	100	1065	1	R_3fZ5YoEHMCHbRXG	20	50	1	5	4	4	3	4	4	5	4	3	4	4																					3	4	2	1	2	2	1	2	2
6/5/2021 0:12:50	6/5/2021 0:28:33	0	100	942	1	R_3im8gdNoB8RZrwp	12	29	1	2	2	4	3	2	4	4	4	4	2	4	0	0	10.936	0					477.841	477.841	600.144	1									4	2	4	2	2	4	1	2	2
6/5/2021 3:44:10	6/5/2021 3:57:43	0	100	812	1	R_2zl3KuW6yfJwmfE	16	38	1	4	4	4	3	4	4	5	4	4	5	4																					4	4	5	2	3	2	2	5	5
6/5/2021 10:39:38	6/5/2021 10:58:06	0	100	1108	1	R_3istsBLvFsXAwvH	10	25	1	5	5	4	4	5	5	5	5	4	4	4																					4	2	4	2	4	2	2	4	4
6/7/2021 0:59:47	6/7/2021 1:14:21	0	100	874	1	R_32VcO9WA0i2ph30	15	31	1	4	3	4	4	2	4	3	3	4	2	4																					1	4	2	2	2	1	1	2	2
6/7/2021 5:13:43	6/7/2021 5:27:33	0	100	830	1	R_0D4WYxgnP9upAYx	8	18	1	3	2	4	3	2	4	3	2	3	2	4																					4	3	4	3	2	1	1	3	3
6/7/2021 7:07:52	6/7/2021 7:22:05	0	100	853	1	R_24vB1TiFpNINWQ8	9	21	1	4	4	4	3	3	4	3	4	4	4	3	0	0	6.67	0									105.405	112.903	600.086	2					4	4	3	1	5	1	1	5	4
6/7/2021 7:12:43	6/7/2021 8:08:43	0	100	3359	1	R_3oLarDYhdd0z6Mc	7	10	1	5	4	4	3	4	4	3	4	5	3	4																					3	4	3	4	4	4	4	2	3
6/8/2021 3:01:53	6/8/2021 3:13:41	0	100	708	1	R_1Ho6kjK5A1RWgWZ	8	19	1	4	4	4	4	4	4	3	4	4	4	4	0	0	6.916	0									0	0	601.833	0					2	3	3	2	3	2	2	2	2
6/8/2021 5:45:29	6/8/2021 5:58:58	0	100	809	1	R_3EM8UKbuS6jEPz7	9	33	1	4	3	5	4	4	4	5	5	5	4	5																					4	5	4	1	1	1	1	3	2
[truncated: 40 more columns]
